# Supplementary material for: Crystallization of Polylactic Acid with Organic Nucleating Agents under Quiescent Conditions
Source: Polymers (Basel). 2024 Jan 24;16(3):320. doi: 10.3390/polym16030320 (PMC10857276; doi:10.3390/polym16030320)
Supplement: Supplementary file 1 [file polymers-16-00320-s001.zip]

Archive with 1 entries (1 files):
- polymers-2748927-supplementary.pdf
